# Supplementary material for: Sustainable Valorization of Industrial Cherry Pomace: A Novel Cascade Approach Using Pulsed Electric Fields and Ultrasound Assisted-Extraction
Source: Foods. 2024 Mar 28;13(7):1043. doi: 10.3390/foods13071043 (PMC11012044; doi:10.3390/foods13071043)
Supplement: Supplementary file 1 [file foods-13-01043-s001.zip]

Archive with 1 entries (1 files):
- foods-2892939-supplementary.pdf
